# Supplementary material for: Multiple Trajectories of Body Mass Index and Waist Circumference and Their Associations with Hypertension and Blood Pressure in Chinese Adults from 1991 to 2018: A Prospective Study
Source: Nutrients. 2023 Feb 2;15(3):751. doi: 10.3390/nu15030751 (PMC9919034; doi:10.3390/nu15030751)
Supplement: Supplementary file 1 [file nutrients-15-00751-s001.zip]

Archive with 1 entries (1 files):
- nutrients-2137125-supplementary.pdf
